# Supplementary material for: Characterization of a new splicing variant of powdery mildew resistance gene Pm4 in synthetic hexaploid wheat YAV249
Source: Front Plant Sci. 2022 Oct 26;13:1048252. doi: 10.3389/fpls.2022.1048252 (PMC9644285; doi:10.3389/fpls.2022.1048252)
Supplement: Supplementary file 2 [file Table_2.xlsx]

## Sheet: raw data
Probe Set ID	PR	PS		AA=1	BB=0	AB=2	NoCall=3
AX-108725176	1	1
AX-108725180	2	2
AX-108725184	2	2
AX-108725185	1	1
AX-108725197	1	1
AX-108725198	1	1
AX-108725201	0	0
AX-108725205	0	0
AX-108725210	3	3
AX-108725233	1	1
AX-108725235	1	1
AX-108725242	0	0
AX-108725246	1	1
AX-108725255	1	1
AX-108725256	0	0
AX-108725258	1	1
AX-108725259	1	1
AX-108725288	1	1
AX-108725290	1	3
AX-108725300	1	1
AX-108725301	2	2
AX-108725306	1	1
AX-108725312	1	1
AX-108725323	0	0
AX-108725328	3	2
AX-108725335	3	2
AX-108725338	2	2
AX-108725365	1	1
AX-108725373	1	1
AX-108725380	2	2
AX-108725386	1	1
AX-108725401	1	1
AX-108725406	1	1
AX-108725408	1	1
AX-108725415	0	0
AX-108725416	3	2
AX-108725417	1	1
AX-108725420	1	1
AX-108725425	0	0
AX-108725435	3	2
AX-108725446	1	1
AX-108725456	2	0
AX-108725465	1	1
AX-108725467	2	2
AX-108725493	1	1
AX-108725498	2	2
AX-108725502	1	1
AX-108725514	1	1
AX-108725521	1	1
AX-108725526	1	3
AX-108725527	1	1
AX-108725529	2	1
AX-108725530	1	1
AX-108725558	1	1
AX-108725570	1	1
AX-108725583	1	1
AX-108725588	1	1
AX-108725595	0	0
AX-108725607	2	2
AX-108725611	2	2
AX-108725614	0	0
AX-108725623	0	0
AX-108725631	1	1
AX-108725633	1	1
AX-108725635	1	1
AX-108725636	0	0
AX-108725653	0	0
AX-108725664	3	2
AX-108725684	1	1
AX-108725704	2	2
AX-108725711	2	2
AX-108725714	2	2
AX-108725723	1	1
AX-108725734	2	3
AX-108725754	2	2
AX-108725755	1	1
AX-108725756	1	1
AX-108725758	2	2
AX-108725760	2	2
AX-108725767	3	0
AX-108725782	1	1
AX-108725797	2	2
AX-108725802	1	1
AX-108725804	2	2
AX-108725817	1	1
AX-108725824	2	2
AX-108725828	2	2
AX-108725829	1	1
AX-108725834	1	1
AX-108725837	1	1
AX-108725841	1	3
AX-108725846	1	1
AX-108725853	1	1
AX-108725855	1	1
AX-108725860	1	1
AX-108725862	1	1
AX-108725884	1	1
AX-108725902	2	2
AX-108725907	0	0
AX-108725909	1	1
AX-108725922	1	1
AX-108725946	1	1
AX-108725953	1	1
AX-108725960	0	0
AX-108725963	2	2
AX-108725964	2	2
AX-108725965	1	1
AX-108725974	0	0
AX-108725987	1	1
AX-108726008	1	1
AX-108726023	0	0
AX-108726026	1	1
AX-108726028	2	2
AX-108726035	2	3
AX-108726041	1	1
AX-108726047	0	0
AX-108726050	1	1
AX-108726061	1	1
AX-108726068	2	2
AX-108726070	2	2
AX-108726074	1	1
AX-108726097	1	1
AX-108726103	1	1
AX-108726110	1	1
AX-108726112	1	1
AX-108726115	1	1
AX-108726119	2	2
AX-108726124	1	1
AX-108726141	1	1
AX-108726149	2	2
AX-108726172	2	2
AX-108726175	1	1
AX-108726178	1	1
AX-108726196	1	1
AX-108726197	2	2
AX-108726203	1	1
AX-108726225	1	1
AX-108726241	2	2
AX-108726243	2	2
AX-108726246	1	0
AX-108726253	1	1
AX-108726265	2	2
AX-108726272	3	2
AX-108726274	1	1
AX-108726297	1	1
AX-108726301	1	1
AX-108726315	2	2
AX-108726321	1	1
AX-108726328	1	1
AX-108726337	1	1
AX-108726346	1	1
AX-108726347	1	1
AX-108726355	1	1
AX-108726370	1	1
AX-108726384	0	0
AX-108726389	1	1
AX-108726393	1	1
AX-108726396	2	2
AX-108726403	0	2
AX-108726429	0	0
AX-108726442	1	1
AX-108726447	0	0
AX-108726448	1	1
AX-108726454	1	1
AX-108726460	2	1
AX-108726470	0	0
AX-108726485	2	3
AX-108726495	1	1
AX-108726504	0	0
AX-108726515	0	0
AX-108726532	0	0
AX-108726567	2	2
AX-108726570	0	0
AX-108726574	2	2
AX-108726580	0	0
AX-108726596	3	1
AX-108726598	0	2
AX-108726602	0	0
AX-108726608	1	1
AX-108726609	2	2
AX-108726616	1	1
AX-108726633	1	1
AX-108726635	3	2
AX-108726639	1	1
AX-108726640	0	0
AX-108726646	1	1
AX-108726648	1	1
AX-108726649	2	2
AX-108726650	1	1
AX-108726653	2	2
AX-108726656	2	2
AX-108726661	1	1
AX-108726673	1	1
AX-108726679	2	2
AX-108726688	2	2
AX-108726692	1	1
AX-108726697	2	2
AX-108726716	2	2
AX-108726722	2	1
AX-108726733	1	3
AX-108726740	2	3
AX-108726742	1	1
AX-108726743	1	1
AX-108726747	1	1
AX-108726751	1	1
AX-108726757	1	1
AX-108726762	1	1
AX-108726766	1	1
AX-108726767	2	2
AX-108726776	1	1
AX-108726782	0	0
AX-108726793	1	1
AX-108726800	2	2
AX-108726823	1	1
AX-108726830	1	1
AX-108726858	3	2
AX-108726870	2	2
AX-108726872	2	2
AX-108726873	1	1
AX-108726875	0	0
AX-108726881	1	1
AX-108726899	2	2
AX-108726910	2	0
AX-108726915	1	1
AX-108726922	1	1
AX-108726927	1	1
AX-108726936	1	1
AX-108726940	2	2
AX-108726959	2	2
AX-108726964	1	1
AX-108726971	2	3
AX-108726972	1	2
AX-108726992	1	1
AX-108727003	1	1
AX-108727017	1	1
AX-108727025	1	1
AX-108727034	1	1
AX-108727041	1	1
AX-108727048	2	2
AX-108727051	1	1
AX-108727052	1	1
AX-108727069	1	1
AX-108727078	1	1
AX-108727093	0	0
AX-108727117	2	2
AX-108727127	1	1
AX-108727164	1	1
AX-108727167	1	1
AX-108727175	2	2
AX-108727196	2	2
AX-108727208	2	3
AX-108727217	1	1
AX-108727224	1	1
AX-108727228	0	3
AX-108727248	1	1
AX-108727253	1	1
AX-108727265	2	2
AX-108727286	1	1
AX-108727297	2	2
AX-108727300	1	1
AX-108727313	2	2
AX-108727324	1	1
AX-108727343	1	1
AX-108727349	3	3
AX-108727351	0	0
AX-108727358	1	1
AX-108727366	0	0
AX-108727367	1	1
AX-108727384	1	1
AX-108727391	0	0
AX-108727401	1	1
AX-108727424	1	1
AX-108727432	1	1
AX-108727435	0	0
AX-108727444	0	0
AX-108727462	2	2
AX-108727463	1	1
AX-108727468	2	2
AX-108727475	1	2
AX-108727478	1	1
AX-108727497	1	1
AX-108727501	1	1
AX-108727512	0	0
AX-108727515	0	0
AX-108727522	2	3
AX-108727528	1	1
AX-108727531	0	0
AX-108727532	0	0
AX-108727568	1	1
AX-108727572	1	1
AX-108727581	2	2
AX-108727582	0	0
AX-108727593	1	2
AX-108727598	1	1
AX-108727605	0	0
AX-108727614	1	1
AX-108727615	1	1
AX-108727649	2	1
AX-108727658	1	1
AX-108727662	1	1
AX-108727664	0	0
AX-108727666	2	2
AX-108727677	3	2
AX-108727684	0	0
AX-108727687	1	1
AX-108727712	1	1
AX-108727714	1	1
AX-108727735	1	1
AX-108727738	1	1
AX-108727742	2	1
AX-108727745	1	1
AX-108727753	0	0
AX-108727781	1	1
AX-108727787	2	1
AX-108727792	2	2
AX-108727793	1	1
AX-108727796	1	1
AX-108727802	1	1
AX-108727813	1	1
AX-108727818	1	1
AX-108727828	2	2
AX-108727833	1	1
AX-108727837	0	0
AX-108727852	1	3
AX-108727866	1	1
AX-108727876	0	0
AX-108727878	2	2
AX-108727899	2	2
AX-108727911	2	2
AX-108727941	1	1
AX-108727952	3	2
AX-108727955	0	0
AX-108727973	1	1
AX-108727975	1	1
AX-108727985	1	1
AX-108727993	2	2
AX-108727994	0	0
AX-108728000	1	1
AX-108728001	1	1
AX-108728002	1	1
AX-108728004	1	1
AX-108728041	1	1
AX-108728055	2	2
AX-108728057	2	2
AX-108728064	2	2
AX-108728069	0	0
AX-108728087	1	1
AX-108728090	2	2
AX-108728091	1	1
AX-108728102	1	1
AX-108728108	1	1
AX-108728114	2	2
AX-108728117	2	2
AX-108728119	1	1
AX-108728122	1	1
AX-108728125	1	1
AX-108728130	1	1
AX-108728133	2	2
AX-108728147	1	1
AX-108728156	0	0
AX-108728163	2	2
AX-108728165	2	2
AX-108728167	1	1
AX-108728172	1	1
AX-108728176	1	1
AX-108728179	2	2
AX-108728187	0	0
AX-108728206	2	1
AX-108728211	2	2
AX-108728213	1	3
AX-108728239	1	1
AX-108728271	1	1
AX-108728274	1	1
AX-108728277	1	1
AX-108728283	2	2
AX-108728285	1	1
AX-108728288	1	1
AX-108728290	3	1
AX-108728297	1	1
AX-108728330	1	1
AX-108728338	1	1
AX-108728359	1	1
AX-108728375	1	1
AX-108728380	1	1
AX-108728388	2	2
AX-108728391	1	1
AX-108728394	1	1
AX-108728396	1	1
AX-108728404	3	3
AX-108728411	1	1
AX-108728421	1	1
AX-108728432	0	0
AX-108728434	0	0
AX-108728453	1	1
AX-108728472	1	1
AX-108728488	0	0
AX-108728492	1	2
AX-108728500	1	2
AX-108728514	2	2
AX-108728517	0	0
AX-108728519	1	1
AX-108728524	1	1
AX-108728526	0	0
AX-108728556	1	1
AX-108728558	1	2
AX-108728568	1	1
AX-108728572	1	1
AX-108728576	1	1
AX-108728595	0	0
AX-108728597	1	1
AX-108728609	1	1
AX-108728619	2	2
AX-108728620	1	1
AX-108728633	1	1
AX-108728635	1	1
AX-108728636	1	1
AX-108728640	0	0
AX-108728642	3	1
AX-108728652	1	1
AX-108728666	3	1
AX-108728669	2	2
AX-108728678	1	1
AX-108728679	2	2
AX-108728684	1	1
AX-108728705	2	2
AX-108728714	3	2
AX-108728716	1	1
AX-108728737	0	0
AX-108728744	1	1
AX-108728755	1	1
AX-108728760	2	2
AX-108728763	1	1
AX-108728767	1	1
AX-108728768	1	1
AX-108728773	1	1
AX-108728779	0	0
AX-108728784	0	0
AX-108728798	1	1
AX-108728803	1	1
AX-108728836	2	1
AX-108728838	1	1
AX-108728847	3	1
AX-108728856	1	1
AX-108728860	2	2
AX-108728867	1	1
AX-108728871	1	1
AX-108728888	2	2
AX-108728896	2	2
AX-108728941	1	1
AX-108728944	0	0
AX-108728949	3	1
AX-108728956	2	2
AX-108728962	1	1
AX-108728968	1	1
AX-108728976	1	1
AX-108728977	2	2
AX-108728987	2	2
AX-108728988	2	2
AX-108729002	2	2
AX-108729006	0	0
AX-108729020	1	1
AX-108729034	2	2
AX-108729037	1	1
AX-108729046	2	2
AX-108729059	1	1
AX-108729068	2	1
AX-108729073	1	1
AX-108729074	2	2
AX-108729078	1	1
AX-108729079	1	1
AX-108729080	0	1
AX-108729088	0	2
AX-108729095	1	1
AX-108729097	1	1
AX-108729098	1	1
AX-108729103	1	1
AX-108729109	1	1
AX-108729112	1	1
AX-108729119	1	1
AX-108729121	2	2
AX-108729130	1	1
AX-108729138	1	1
AX-108729143	1	1
AX-108729158	2	2
AX-108729196	0	0
AX-108729197	1	1
AX-108729201	1	1
AX-108729202	2	2
AX-108729206	1	1
AX-108729212	1	1
AX-108729221	2	2
AX-108729251	2	2
AX-108729253	2	2
AX-108729273	2	2
AX-108729278	0	0
AX-108729284	0	1
AX-108729285	0	0
AX-108729287	2	1
AX-108729290	3	1
AX-108729294	0	0
AX-108729299	2	2
AX-108729307	2	2
AX-108729309	1	1
AX-108729310	1	1
AX-108729318	2	2
AX-108729319	0	0
AX-108729324	0	0
AX-108729326	0	0
AX-108729329	1	1
AX-108729330	1	1
AX-108729335	0	0
AX-108729336	3	2
AX-108729342	1	1
AX-108729348	1	1
AX-108729350	1	1
AX-108729351	1	1
AX-108729355	0	0
AX-108729365	2	2
AX-108729371	1	1
AX-108729389	0	0
AX-108729398	1	1
AX-108729399	2	1
AX-108729413	2	2
AX-108729414	1	2
AX-108729416	2	2
AX-108729432	0	0
AX-108729434	0	0
AX-108729436	2	2
AX-108729452	1	1
AX-108729456	1	1
AX-108729475	1	1
AX-108729479	1	3
AX-108729490	2	2
AX-108729496	1	1
AX-108729500	1	1
AX-108729509	2	2
AX-108729513	1	1
AX-108729517	2	2
AX-108729519	1	1
AX-108729527	1	1
AX-108729529	2	2
AX-108729535	0	0
AX-108729542	2	2
AX-108729544	1	1
AX-108729565	1	1
AX-108729567	1	2
AX-108729578	1	1
AX-108729591	0	0
AX-108729592	1	1
AX-108729606	2	2
AX-108729607	0	0
AX-108729611	1	1
AX-108729649	1	1
AX-108729652	1	1
AX-108729656	1	1
AX-108729664	0	3
AX-108729673	2	2
AX-108729683	3	2
AX-108729705	3	2
AX-108729723	0	0
AX-108729728	1	1
AX-108729743	1	1
AX-108729745	0	0
AX-108729752	2	2
AX-108729767	1	1
AX-108729774	2	2
AX-108729778	1	1
AX-108729783	0	0
AX-108729784	0	0
AX-108729787	2	1
AX-108729793	0	0
AX-108729797	3	2
AX-108729813	2	1
AX-108729819	1	1
AX-108729825	0	0
AX-108729832	0	0
AX-108729836	0	0
AX-108729838	2	2
AX-108729843	2	1
AX-108729852	1	1
AX-108729858	2	2
AX-108729864	0	0
AX-108729867	2	2
AX-108729885	1	1
AX-108729907	1	1
AX-108729932	1	1
AX-108729943	0	0
AX-108729953	1	1
AX-108729971	3	2
AX-108729982	1	1
AX-108729999	1	1
AX-108730001	1	1
AX-108730003	0	0
AX-108730005	1	1
AX-108730010	2	2
AX-108730027	1	1
AX-108730045	0	0
AX-108730051	1	1
AX-108730087	1	1
AX-108730092	3	3
AX-108730093	2	2
AX-108730103	1	1
AX-108730105	2	2
AX-108730116	1	1
AX-108730122	2	2
AX-108730133	0	0
AX-108730136	1	1
AX-108730149	2	2
AX-108730158	2	2
AX-108730159	1	1
AX-108730160	0	0
AX-108730162	1	1
AX-108730182	1	1
AX-108730184	0	0
AX-108730185	2	2
AX-108730202	1	1
AX-108730224	1	1
AX-108730227	1	1
AX-108730230	3	1
AX-108730240	0	0
AX-108730267	1	1
AX-108730269	1	1
AX-108730271	1	1
AX-108730284	1	1
AX-108730300	2	3
AX-108730308	1	1
AX-108730314	0	0
AX-108730317	1	1
AX-108730322	2	2
AX-108730326	2	2
AX-108730327	3	3
AX-108730335	1	1
AX-108730359	1	1
AX-108730362	2	2
AX-108730364	2	2
AX-108730374	0	1
AX-108730384	1	1
AX-108730390	3	3
AX-108730394	1	1
AX-108730397	2	2
AX-108730405	2	2
AX-108730410	2	3
AX-108730412	2	2
AX-108730415	1	1
AX-108730434	1	1
AX-108730443	2	2
AX-108730453	2	2
AX-108730458	2	2
AX-108730461	0	0
AX-108730490	1	1
AX-108730508	0	0
AX-108730529	0	0
AX-108730532	1	1
AX-108730548	2	2
AX-108730552	0	0
AX-108730559	0	0
AX-108730582	1	1
AX-108730624	0	0
AX-108730626	2	2
AX-108730628	1	1
AX-108730674	1	1
AX-108730682	1	1
AX-108730685	1	1
AX-108730697	2	2
AX-108730702	1	1
AX-108730707	2	2
AX-108730710	1	1
AX-108730721	0	2
AX-108730734	1	1
AX-108730738	2	2
AX-108730739	0	0
AX-108730742	0	0
AX-108730745	2	2
AX-108730746	2	2
AX-108730755	1	1
AX-108730781	1	1
AX-108730786	1	1
AX-108730800	2	2
AX-108730808	0	2
AX-108730809	2	2
AX-108730823	1	1
AX-108730832	1	1
AX-108730833	1	1
AX-108730835	2	2
AX-108730836	1	1
AX-108730843	2	2
AX-108730896	1	1
AX-108730897	1	1
AX-108730909	1	1
AX-108730912	1	1
AX-108730932	2	2
AX-108730941	1	1
AX-108730942	1	1
AX-108730952	2	2
AX-108730953	2	2
AX-108730956	1	1
AX-108730957	2	2
AX-108730974	1	1
AX-108730977	1	1
AX-108730982	2	2
AX-108730983	1	1
AX-108730984	1	1
AX-108730986	2	2
AX-108730988	0	0
AX-108731004	2	2
AX-108731010	1	1
AX-108731034	2	1
AX-108731035	1	1
AX-108731038	1	1
AX-108731041	2	2
AX-108731043	0	0
AX-108731047	0	0
AX-108731054	0	0
AX-108731056	1	1
AX-108731060	1	1
AX-108731062	2	1
AX-108731063	1	1
AX-108731072	1	1
AX-108731073	1	1
AX-108731082	1	1
AX-108731086	1	1
AX-108731101	1	1
AX-108731108	1	1
AX-108731127	0	0
AX-108731135	1	1
AX-108731144	0	0
AX-108731146	2	2
AX-108731148	1	1
AX-108731159	2	0
AX-108731168	2	2
AX-108731174	0	0
AX-108731192	1	1
AX-108731197	3	1
AX-108731226	1	1
AX-108731228	1	1
AX-108731232	0	0
AX-108731241	2	2
AX-108731265	1	1
AX-108731296	2	2
AX-108731302	2	1
AX-108731303	0	0
AX-108731310	0	0
AX-108731314	1	1
AX-108731329	3	2
AX-108731351	2	2
AX-108731352	1	1
AX-108731358	1	1
AX-108731381	2	2
AX-108731412	2	2
AX-108731420	2	1
AX-108731425	2	2
AX-108731433	2	2
AX-108731437	0	0
AX-108731445	2	2
AX-108731482	1	1
AX-108731483	2	1
AX-108731503	1	1
AX-108731508	1	1
AX-108731510	2	2
AX-108731514	1	1
AX-108731527	1	1
AX-108731542	1	1
AX-108731551	1	1
AX-108731557	1	1
AX-108731558	1	1
AX-108731578	1	1
AX-108731587	0	2
AX-108731606	0	0
AX-108731607	1	1
AX-108731608	2	2
AX-108731628	1	1
AX-108731630	2	2
AX-108731632	0	0
AX-108731645	2	2
AX-108731648	1	1
AX-108731654	1	1
AX-108731666	3	2
AX-108731670	2	2
AX-108731682	2	2
AX-108731697	1	1
AX-108731706	0	0
AX-108731707	1	1
AX-108731709	1	1
AX-108731720	1	1
AX-108731721	1	1
AX-108731722	2	2
AX-108731726	2	0
AX-108731730	1	1
AX-108731732	0	0
AX-108731734	1	0
AX-108731736	2	2
AX-108731763	1	1
AX-108731767	2	2
AX-108731780	2	3
AX-108731782	1	1
AX-108731794	0	0
AX-108731796	1	1
AX-108731826	2	3
AX-108731851	1	1
AX-108731854	0	0
AX-108731879	1	1
AX-108731881	2	2
AX-108731882	1	1
AX-108731888	2	2
AX-108731903	0	0
AX-108731931	0	0
AX-108731951	2	1
AX-108731958	2	2
AX-108731979	1	1
AX-108731992	1	1
AX-108731994	1	1
AX-108732002	2	2
AX-108732005	1	1
AX-108732006	1	1
AX-108732013	2	3
AX-108732014	2	2
AX-108732016	2	2
AX-108732021	2	2
AX-108732027	3	1
AX-108732028	1	1
AX-108732044	1	1
AX-108732057	2	2
AX-108732062	2	2
AX-108732064	2	2
AX-108732068	1	1
AX-108732075	1	1
AX-108732112	2	2
AX-108732113	1	1
AX-108732115	1	1
AX-108732118	3	2
AX-108732119	0	0
AX-108732122	0	0
AX-108732126	1	1
AX-108732129	2	3
AX-108732133	0	0
AX-108732134	2	2
AX-108732137	1	1
AX-108732146	2	2
AX-108732150	1	1
AX-108732157	1	1
AX-108732164	1	1
AX-108732166	1	1
AX-108732192	1	1
AX-108732194	1	1
AX-108732205	2	2
AX-108732208	1	1
AX-108732213	2	2
AX-108732232	1	1
AX-108732233	1	1
AX-108732235	1	1
AX-108732239	2	3
AX-108732241	1	1
AX-108732244	2	2
AX-108732260	1	1
AX-108732264	1	1
AX-108732273	2	2
AX-108732278	0	0
AX-108732279	2	2
AX-108732288	2	2
AX-108732300	1	1
AX-108732308	1	1
AX-108732311	0	0
AX-108732314	1	1
AX-108732322	2	1
AX-108732324	2	2
AX-108732327	1	1
AX-108732335	2	2
AX-108732339	1	1
AX-108732345	1	1
AX-108732346	1	1
AX-108732370	1	1
AX-108732382	1	1
AX-108732391	0	3
AX-108732394	2	2
AX-108732398	1	1
AX-108732401	2	2
AX-108732402	1	1
AX-108732409	2	2
AX-108732411	1	1
AX-108732425	0	0
AX-108732426	1	1
AX-108732427	0	0
AX-108732432	1	1
AX-108732437	1	1
AX-108732443	2	2
AX-108732444	2	2
AX-108732445	1	1
AX-108732465	2	2
AX-108732474	0	0
AX-108732477	0	0
AX-108732480	1	1
AX-108732485	1	1
AX-108732498	0	0
AX-108732499	2	2
AX-108732512	3	0
AX-108732526	2	2
AX-108732535	1	1
AX-108732543	0	0
AX-108732551	1	1
AX-108732578	3	1
AX-108732584	2	2
AX-108732607	1	1
AX-108732619	2	2
AX-108732644	0	0
AX-108732659	2	2
AX-108732663	0	0
AX-108732685	1	1
AX-108732696	2	2
AX-108732698	2	2
AX-108732701	1	1
AX-108732706	2	2
AX-108732708	1	1
AX-108732724	2	2
AX-108732757	1	1
AX-108732768	0	0
AX-108732770	1	1
AX-108732774	1	1
AX-108732776	0	0
AX-108732805	1	1
AX-108732807	1	1
AX-108732809	1	1
AX-108732822	1	1
AX-108732838	2	2
AX-108732841	1	1
AX-108732844	2	2
AX-108732848	0	0
AX-108732855	1	1
AX-108732859	0	0
AX-108732889	2	2
AX-108732892	1	1
AX-108732894	1	1
AX-108732896	0	0
AX-108732899	1	1
AX-108732900	1	1
AX-108732906	1	1
AX-108732922	2	2
AX-108732925	2	2
AX-108732930	1	1
AX-108732933	3	1
AX-108732955	1	1
AX-108732962	1	1
AX-108732973	1	1
AX-108732976	1	1
AX-108732996	2	2
AX-108732997	1	1
AX-108733024	2	2
AX-108733025	0	0
AX-108733029	3	2
AX-108733040	0	0
AX-108733056	2	2
AX-108733077	1	1
AX-108733081	1	1
AX-108733087	3	2
AX-108733097	3	1
AX-108733114	1	1
AX-108733128	1	1
AX-108733138	1	1
AX-108733146	2	2
AX-108733147	1	1
AX-108733182	0	0
AX-108733188	1	1
AX-108733206	1	1
AX-108733212	1	1
AX-108733224	2	1
AX-108733230	1	1
AX-108733231	2	3
AX-108733233	2	2
AX-108733236	1	1
AX-108733242	2	2
AX-108733253	1	1
AX-108733258	1	1
AX-108733259	1	1
AX-108733268	2	2
AX-108733271	1	1
AX-108733280	1	1
AX-108733281	1	1
AX-108733304	0	0
AX-108733323	1	1
AX-108733337	1	1
AX-108733342	1	1
AX-108733344	1	1
AX-108733345	1	1
AX-108733348	2	2
AX-108733352	1	2
AX-108733365	2	2
AX-108733380	3	3
AX-108733392	1	1
AX-108733395	2	2
AX-108733408	1	1
AX-108733424	1	1
AX-108733428	1	1
AX-108733431	1	1
AX-108733433	2	2
AX-108733458	0	3
AX-108733467	2	2
AX-108733468	1	1
AX-108733469	2	2
AX-108733479	0	2
AX-108733481	2	2
AX-108733484	2	2
AX-108733500	1	2
AX-108733507	1	1
AX-108733510	1	1
AX-108733511	1	1
AX-108733545	1	1
AX-108733554	2	2
AX-108733557	1	1
AX-108733562	0	0
AX-108733567	1	1
AX-108733568	1	1
AX-108733570	2	2
AX-108733579	1	1
AX-108733609	2	2
AX-108733614	2	2
AX-108733620	1	1
AX-108733623	0	0
AX-108733634	0	0
AX-108733640	2	2
AX-108733641	1	1
AX-108733642	1	1
AX-108733646	1	1
AX-108733649	1	1
AX-108733652	2	2
AX-108733675	1	1
AX-108733679	1	1
AX-108733707	1	1
AX-108733728	2	2
AX-108733755	0	0
AX-108733758	1	1
AX-108733760	1	1
AX-108733782	1	1
AX-108733785	0	0
AX-108733790	1	1
AX-108733794	1	1
AX-108733795	1	1
AX-108733816	1	1
AX-108733820	1	1
AX-108733831	1	1
AX-108733841	1	1
AX-108733859	1	1
AX-108733865	1	1
AX-108733868	1	1
AX-108733875	1	1
AX-108733886	2	2
AX-108733893	1	1
AX-108733911	0	0
AX-108733919	1	1
AX-108733923	1	1
AX-108733925	0	0
AX-108733930	1	1
AX-108733944	1	1
AX-108733949	0	0
AX-108733957	1	1
AX-108733985	2	2
AX-108734006	2	2
AX-108734009	2	2
AX-108734014	2	2
AX-108734015	1	1
AX-108734020	0	0
AX-108734021	1	1
AX-108734024	0	0
AX-108734026	0	0
AX-108734032	0	0
AX-108734042	3	3
AX-108734061	0	2
AX-108734062	0	0
AX-108734070	1	1
AX-108734071	2	3
AX-108734075	1	1
AX-108734076	1	1
AX-108734082	1	1
AX-108734101	1	1
AX-108734107	1	1
AX-108734110	2	2
AX-108734112	1	1
AX-108734116	2	2
AX-108734124	3	2
AX-108734127	1	1
AX-108734129	2	2
AX-108734132	1	1
AX-108734159	1	1
AX-108734160	1	1
AX-108734178	1	1
AX-108734182	1	1
AX-108734214	0	0
AX-108734251	2	2
AX-108734257	1	1
AX-108734258	1	1
AX-108734261	2	2
AX-108734272	1	1
AX-108734280	1	1
AX-108734284	2	2
AX-108734287	0	0
AX-108734290	1	1
AX-108734292	1	1
AX-108734305	1	1
AX-108734306	1	1
AX-108734311	2	2
AX-108734317	2	2
AX-108734325	1	1
AX-108734337	0	0
AX-108734348	1	1
AX-108734351	1	1
AX-108734417	1	1
AX-108734419	0	0
AX-108734420	1	1
AX-108734422	1	1
AX-108734424	2	2
AX-108734433	1	1
AX-108734434	1	1
AX-108734435	2	2
AX-108734436	1	1
AX-108734437	0	0
AX-108734440	1	1
AX-108734443	1	1
AX-108734447	2	1
AX-108734450	1	1
AX-108734456	0	0
AX-108734469	1	1
AX-108734471	2	2
AX-108734474	2	2
AX-108734491	1	1
AX-108734492	2	3
AX-108734496	2	2
AX-108734497	1	1
AX-108734506	0	0
AX-108734515	0	0
AX-108734520	2	2
AX-108734529	1	1
AX-108734530	2	2
AX-108734535	2	2
AX-108734536	1	1
AX-108734542	0	0
AX-108734546	1	1
AX-108734572	1	1
AX-108734573	1	1
AX-108734580	2	2
AX-108734596	2	2
AX-108734599	1	1
AX-108734600	2	2
AX-108734606	2	2
AX-108734608	1	1
AX-108734629	1	1
AX-108734632	0	0
AX-108734646	2	2
AX-108734657	1	1
AX-108734663	1	1
AX-108734665	1	2
AX-108734680	2	2
AX-108734684	1	1
AX-108734687	3	3
AX-108734704	0	0
AX-108734707	1	1
AX-108734711	2	3
AX-108734713	3	2
AX-108734717	2	2
AX-108734722	2	2
AX-108734724	1	1
AX-108734734	1	1
AX-108734745	0	0
AX-108734748	1	1
AX-108734756	1	3
AX-108734767	1	1
AX-108734780	1	1
AX-108734783	1	1
AX-108734793	1	1
AX-108734798	0	0
AX-108734809	1	1
AX-108734820	2	2
AX-108734829	0	0
AX-108734835	1	3
AX-108734841	1	1
AX-108734844	2	2
AX-108734846	1	1
AX-108734849	2	2
AX-108734853	1	1
AX-108734862	1	1
AX-108734873	1	1
AX-108734877	1	1
AX-108734888	1	1
AX-108734896	1	1
AX-108734898	0	0
AX-108734899	0	0
AX-108734902	1	1
AX-108734908	1	1
AX-108734911	1	1
AX-108734914	2	2
AX-108734917	1	1
AX-108734920	1	2
AX-108734922	2	3
AX-108734930	1	1
AX-108734939	1	1
AX-108734955	1	1
AX-108734966	0	0
AX-108734975	0	0
AX-108734982	1	1
AX-108734992	1	1
AX-108735008	2	2
AX-108735020	1	1
AX-108735026	2	2
AX-108735043	2	2
AX-108735052	1	1
AX-108735064	0	0
AX-108735074	2	2
AX-108735078	2	2
AX-108735081	1	2
AX-108735083	1	1
AX-108735117	2	2
AX-108735118	1	1
AX-108735119	1	1
AX-108735189	1	1
AX-108735201	1	1
AX-108735212	2	2
AX-108735214	0	0
AX-108735230	2	3
AX-108735235	0	0
AX-108735249	2	2
AX-108735266	1	1
AX-108735268	2	2
AX-108735273	1	1
AX-108735277	2	2
AX-108735278	2	2
AX-108735280	2	2
AX-108735283	2	2
AX-108735288	1	1
AX-108735299	1	1
AX-108735318	1	1
AX-108735342	2	2
AX-108735352	0	0
AX-108735361	0	0
AX-108735373	1	1
AX-108735377	3	1
AX-108735378	0	0
AX-108735379	1	1
AX-108735381	1	1
AX-108735394	1	1
AX-108735395	1	2
AX-108735404	2	2
AX-108735405	1	1
AX-108735413	1	1
AX-108735424	2	2
AX-108735425	0	0
AX-108735443	1	1
AX-108735446	0	0
AX-108735457	0	0
AX-108735461	2	3
AX-108735467	0	0
AX-108735474	1	1
AX-108735477	1	1
AX-108735489	1	1
AX-108735500	2	2
AX-108735502	0	0
AX-108735509	2	2
AX-108735544	0	0
AX-108735549	0	0
AX-108735572	0	0
AX-108735574	2	2
AX-108735575	2	2
AX-108735578	2	2
AX-108735579	1	1
AX-108735580	1	1
AX-108735584	2	2
AX-108735609	2	2
AX-108735622	1	1
AX-108735636	2	2
AX-108735643	2	2
AX-108735646	0	0
AX-108735648	0	0
AX-108735651	1	1
AX-108735665	1	1
AX-108735667	1	2
AX-108735670	2	2
AX-108735674	1	1
AX-108735676	1	1
AX-108735683	2	2
AX-108735688	2	2
AX-108735691	2	2
AX-108735693	1	1
AX-108735700	1	1
AX-108735702	2	2
AX-108735706	1	1
AX-108735717	1	1
AX-108735719	0	0
AX-108735743	0	0
AX-108735751	2	3
AX-108735762	1	1
AX-108735763	0	0
AX-108735783	2	2
AX-108735784	1	1
AX-108735790	1	1
AX-108735799	1	1
AX-108735802	0	0
AX-108735814	2	1
AX-108735825	2	2
AX-108735827	1	1
AX-108735828	1	1
AX-108735831	1	1
AX-108735838	1	1
AX-108735839	1	1
AX-108735843	2	2
AX-108735872	0	0
AX-108735876	1	1
AX-108735902	2	2
AX-108735903	1	1
AX-108735905	1	1
AX-108735913	1	1
AX-108735922	1	1
AX-108735934	1	1
AX-108735936	1	1
AX-108735938	2	2
AX-108735942	1	1
AX-108735945	1	1
AX-108735953	2	2
AX-108735960	1	1
AX-108735965	2	2
AX-108735970	1	1
AX-108735973	2	2
AX-108735977	0	0
AX-108735985	2	2
AX-108735986	2	2
AX-108735987	0	0
AX-108735991	1	1
AX-108736002	1	1
AX-108736006	1	3
AX-108736015	1	1
AX-108736040	1	1
AX-108736045	1	1
AX-108736085	2	2
AX-108736086	2	2
AX-108736088	0	0
AX-108736106	0	0
AX-108736112	1	1
AX-108736115	1	1
AX-108736143	1	1
AX-108736158	3	1
AX-108736175	2	2
AX-108736187	0	0
AX-108736197	0	0
AX-108736199	2	3
AX-108736202	2	3
AX-108736210	2	2
AX-108736240	2	2
AX-108736246	2	2
AX-108736248	0	0
AX-108736255	2	0
AX-108736256	0	0
AX-108736272	1	1
AX-108736273	1	1
AX-108736275	2	2
AX-108736295	1	1
AX-108736299	2	2
AX-108736309	0	0
AX-108736314	1	1
AX-108736338	2	3
AX-108736344	2	2
AX-108736384	0	0
AX-108736385	2	1
AX-108736391	1	1
AX-108736394	2	2
AX-108736397	1	1
AX-108736402	3	0
AX-108736409	0	0
AX-108736410	2	2
AX-108736415	0	0
AX-108736421	1	1
AX-108736430	1	1
AX-108736440	0	0
AX-108736450	2	3
AX-108736466	1	1
AX-108736471	1	1
AX-108736475	2	2
AX-108736482	1	1
AX-108736485	1	1
AX-108736516	1	1
AX-108736535	0	0
AX-108736539	2	1
AX-108736552	1	1
AX-108736555	2	2
AX-108736565	1	1
AX-108736571	2	2
AX-108736574	2	2
AX-108736577	1	1
AX-108736578	1	3
AX-108736580	2	2
AX-108736585	2	2
AX-108736590	2	2
AX-108736612	2	2
AX-108736614	0	2
AX-108736615	1	1
AX-108736616	2	2
AX-108736622	1	1
AX-108736628	1	1
AX-108736629	1	1
AX-108736630	3	1
AX-108736631	2	2
AX-108736632	0	0
AX-108736648	0	0
AX-108736658	1	1
AX-108736663	1	1
AX-108736695	1	1
AX-108736704	2	2
AX-108736708	0	0
AX-108736709	1	1
AX-108736717	1	1
AX-108736734	2	3
AX-108736737	1	1
AX-108736750	2	2
AX-108736767	0	0
AX-108736774	0	0
AX-108736790	2	2
AX-108736802	0	0
AX-108736806	1	1
AX-108736811	1	1
AX-108736812	1	1
AX-108736814	2	2
AX-108736815	0	0
AX-108736817	2	2
AX-108736829	1	1
AX-108736839	0	0
AX-108736840	2	2
AX-108736861	3	2
AX-108736872	1	1
AX-108736874	2	2
AX-108736877	0	0
AX-108736878	1	1
AX-108736879	1	1
AX-108736883	2	2
AX-108736884	2	1
AX-108736886	2	2
AX-108736892	1	1
AX-108736897	1	1
AX-108736904	2	2
AX-108736919	1	1
AX-108736934	0	0
AX-108736955	1	1
AX-108736959	1	1
AX-108736965	1	1
AX-108736972	1	1
AX-108736980	1	1
AX-108737001	1	1
AX-108737004	2	2
AX-108737030	1	1
AX-108737035	1	1
AX-108737039	1	1
AX-108737050	1	1
AX-108737052	1	1
AX-108737055	1	1
AX-108737063	2	2
AX-108737101	1	1
AX-108737130	1	1
AX-108737135	0	0
AX-108737145	1	1
AX-108737148	1	1
AX-108737150	2	2
AX-108737151	1	1
AX-108737154	1	1
AX-108737164	1	1
AX-108737202	1	1
AX-108737204	0	0
AX-108737207	2	3
AX-108737210	0	0
AX-108737212	1	1
AX-108737218	2	2
AX-108737223	0	0
AX-108737232	0	0
AX-108737237	0	0
AX-108737239	1	1
AX-108737248	0	2
AX-108737263	2	3
AX-108737267	2	2
AX-108737271	0	0
AX-108737285	1	1
AX-108737290	1	1
AX-108737313	0	0
AX-108737320	1	1
AX-108737322	0	0
AX-108737326	2	2
AX-108737335	1	1
AX-108737350	1	1
AX-108737352	2	2
AX-108737354	2	2
AX-108737359	1	1
AX-108737373	1	1
AX-108737392	0	0
AX-108737397	0	0
AX-108737401	0	2
AX-108737402	1	1
AX-108737408	2	2
AX-108737409	1	1
AX-108737417	1	3
AX-108737430	0	0
AX-108737434	0	0
AX-108737437	1	1
AX-108737442	1	1
AX-108737443	1	1
AX-108737448	1	1
AX-108737449	2	2
AX-108737450	1	1
AX-108737455	1	1
AX-108737456	3	2
AX-108737459	2	2
AX-108737462	2	2
AX-108737467	2	2
AX-108737481	0	0
AX-108737487	2	2
AX-108737494	0	0
AX-108737496	2	2
AX-108737497	1	1
AX-108737498	1	1
AX-108737499	1	1
AX-108737500	1	1
AX-108737502	1	1
AX-108737507	1	1
AX-108737513	1	1
AX-108737514	1	1
AX-108737517	2	2
AX-108737551	1	1
AX-108737567	0	0
AX-108737570	0	0
AX-108737577	1	1
AX-108737590	1	1
AX-108737595	2	2
AX-108737631	1	1
AX-108737634	1	1
AX-108737636	2	2
AX-108737661	2	1
AX-108737667	1	1
AX-108737668	1	1
AX-108737669	1	1
AX-108737675	1	1
AX-108737677	0	0
AX-108737719	1	1
AX-108737729	1	1
AX-108737732	1	1
AX-108737740	3	3
AX-108737742	2	2
AX-108737763	0	0
AX-108737766	0	0
AX-108737783	1	1
AX-108737786	1	1
AX-108737791	2	2
AX-108737801	2	2
AX-108737804	2	2
AX-108737805	2	2
AX-108737806	2	2
AX-108737827	2	2
AX-108737836	0	0
AX-108737840	1	1
AX-108737845	1	1
AX-108737847	2	2
AX-108737848	2	2
AX-108737871	0	0
AX-108737874	1	1
AX-108737878	2	2
AX-108737901	0	0
AX-108737910	0	0
AX-108737913	1	1
AX-108737915	0	0
AX-108737928	0	0
AX-108737949	2	2
AX-108737955	1	1
AX-108737964	1	1
AX-108737966	1	1
AX-108737972	0	0
AX-108737976	1	1
AX-108737985	1	1
AX-108738004	2	2
AX-108738012	0	0
AX-108738013	1	1
AX-108738016	1	1
AX-108738017	1	2
AX-108738019	1	1
AX-108738035	2	2
AX-108738037	1	1
AX-108738065	1	1
AX-108738068	1	1
AX-108738069	2	2
AX-108738079	1	1
AX-108738110	1	1
AX-108738133	0	0
AX-108738141	2	2
AX-108738145	1	1
AX-108738147	1	1
AX-108738150	1	1
AX-108738152	0	1
AX-108738170	1	1
AX-108738173	2	2
AX-108738177	1	1
AX-108738189	1	3
AX-108738191	1	1
AX-108738217	1	1
AX-108738221	1	1
AX-108738233	1	1
AX-108738248	2	2
AX-108738267	1	1
AX-108738274	1	1
AX-108738283	0	0
AX-108738310	0	0
AX-108738327	2	2
AX-108738341	1	1
AX-108738344	1	1
AX-108738345	0	1
AX-108738346	0	0
AX-108738347	1	1
AX-108738350	2	3
AX-108738358	1	1
AX-108738363	2	2
AX-108738372	1	1
AX-108738408	0	0
AX-108738423	1	1
AX-108738424	1	1
AX-108738432	1	1
AX-108738435	1	1
AX-108738454	0	0
AX-108738457	2	2
AX-108738458	1	1
AX-108738465	2	2
AX-108738467	1	1
AX-108738485	2	2
AX-108738488	1	1
AX-108738496	1	2
AX-108738508	1	1
AX-108738525	1	1
AX-108738527	1	1
AX-108738533	1	1
AX-108738541	2	2
AX-108738544	1	1
AX-108738548	1	1
AX-108738551	0	0
AX-108738555	2	2
AX-108738557	0	0
AX-108738564	1	1
AX-108738569	2	2
AX-108738572	1	1
AX-108738575	0	0
AX-108738589	1	1
AX-108738591	1	1
AX-108738614	1	1
AX-108738615	0	0
AX-108738621	2	2
AX-108738623	1	1
AX-108738628	0	0
AX-108738631	0	0
AX-108738632	1	1
AX-108738637	0	0
AX-108738643	2	2
AX-108738651	1	1
AX-108738660	2	2
AX-108738663	1	1
AX-108738669	1	1
AX-108738683	1	1
AX-108738684	1	1
AX-108738685	2	3
AX-108738697	1	1
AX-108738698	2	1
AX-108738717	1	1
AX-108738722	1	1
AX-108738731	2	1
AX-108738740	2	1
AX-108738779	2	2
AX-108738788	0	0
AX-108738789	3	3
AX-108738803	1	1
AX-108738812	2	2
AX-108738820	1	1
AX-108738835	1	1
AX-108738847	1	1
AX-108738860	1	1
AX-108738877	1	1
AX-108738881	2	2
AX-108738882	2	2
AX-108738883	1	1
AX-108738887	1	1
AX-108738889	1	1
AX-108738893	2	2
AX-108738899	2	2
AX-108738901	2	2
AX-108738907	2	2
AX-108738909	1	1
AX-108738919	2	2
AX-108738921	0	0
AX-108738926	1	1
AX-108738928	2	2
AX-108738936	2	3
AX-108738944	3	2
AX-108738955	2	2
AX-108738956	2	2
AX-108738959	2	0
AX-108738961	1	1
AX-108738962	2	2
AX-108738969	1	2
AX-108738972	2	2
AX-108738981	2	2
AX-108738982	1	1
AX-108738984	1	1
AX-108738993	2	2
AX-108739002	1	1
AX-108739004	1	1
AX-108739010	1	1
AX-108739029	1	1
AX-108739030	1	1
AX-108739032	2	3
AX-108739044	1	1
AX-108739057	2	2
AX-108739059	1	1
AX-108739060	2	2
AX-108739063	1	1
AX-108739064	1	1
AX-108739069	2	1
AX-108739070	0	0
AX-108739088	1	1
AX-108739096	1	1
AX-108739099	0	0
AX-108739107	1	1
AX-108739111	2	2
AX-108739133	2	3
AX-108739136	2	2
AX-108739144	2	0
AX-108739150	0	2
AX-108739158	3	3
AX-108739159	1	1
AX-108739171	1	1
AX-108739184	1	1
AX-108739191	2	2
AX-108739194	2	2
AX-108739195	1	1
AX-108739203	1	1
AX-108739207	1	1
AX-108739208	1	1
AX-108739211	0	0
AX-108739219	3	1
AX-108739225	1	1
AX-108739226	0	0
AX-108739228	0	0
AX-108739241	0	0
AX-108739243	3	2
AX-108739257	0	0
AX-108739260	1	1
AX-108739273	3	3
AX-108739291	0	0
AX-108739293	1	1
AX-108739303	2	2
AX-108739311	0	0
AX-108739319	1	1
AX-108739337	2	2
AX-108739345	2	2
AX-108739350	1	1
AX-108739356	1	1
AX-108739358	1	1
AX-108739360	1	2
AX-108739362	1	1
AX-108739380	2	2
AX-108739383	2	2
AX-108739394	3	3
AX-108739402	2	2
AX-108739405	2	2
AX-108739412	2	1
AX-108739415	1	2
AX-108739426	1	1
AX-108739430	2	2
AX-108739433	0	0
AX-108739437	2	2
AX-108739443	0	0
AX-108739455	2	2
AX-108739492	1	1
AX-108739515	1	1
AX-108739517	2	2
AX-108739520	2	2
AX-108739529	2	1
AX-108739532	1	1
AX-108739539	0	0
AX-108739541	2	2
AX-108739547	1	1
AX-108739574	3	2
AX-108739581	0	0
AX-108739604	2	2
AX-108739605	2	2
AX-108739624	1	1
AX-108739634	0	0
AX-108739635	2	3
AX-108739672	3	0
AX-108739692	1	1
AX-108739717	1	1
AX-108739718	2	2
AX-108739733	1	1
AX-108739740	1	1
AX-108739742	0	0
AX-108739749	0	0
AX-108739766	0	0
AX-108739771	1	1
AX-108739778	3	2
AX-108739792	2	0
AX-108739797	2	2
AX-108739818	1	1
AX-108739825	1	1
AX-108739830	1	1
AX-108739838	0	0
AX-108739839	2	2
AX-108739843	0	0
AX-108739845	2	2
AX-108739853	2	2
AX-108739854	2	2
AX-108739856	1	1
AX-108739857	2	2
AX-108739861	3	3
AX-108739865	0	0
AX-108739882	1	1
AX-108739883	1	1
AX-108739893	2	2
AX-108739930	2	3
AX-108739934	3	3
AX-108739945	2	2
AX-108739957	2	2
AX-108739984	1	1
AX-108739990	1	1
AX-108740003	2	2
AX-108740017	1	1
AX-108740026	1	1
AX-108740034	2	2
AX-108740052	1	1
AX-108740057	0	0
AX-108740061	2	2
AX-108740062	1	3
AX-108740065	1	1
AX-108740078	1	1
AX-108740095	1	1
AX-108740097	1	1
AX-108740101	2	2
AX-108740104	2	2
AX-108740107	1	1
AX-108740144	1	1
AX-108740171	1	1
AX-108740179	1	1
AX-108740180	1	1
AX-108740189	1	1
AX-108740208	2	2
AX-108740209	1	1
AX-108740220	1	1
AX-108740227	1	1
AX-108740239	1	1
AX-108740242	1	1
AX-108740244	0	0
AX-108740285	0	0
AX-108740309	1	1
AX-108740315	1	1
AX-108740317	2	2
AX-108740323	1	1
AX-108740331	1	1
AX-108740333	2	2
AX-108740341	2	2
AX-108740343	2	2
AX-108740354	2	2
AX-108740376	1	1
AX-108740394	1	1
AX-108740399	2	2
AX-108740403	1	1
AX-108740404	2	2
AX-108740406	1	1
AX-108740417	1	3
AX-108740445	2	2
AX-108740460	1	1
AX-108740468	0	0
AX-108740483	0	0
AX-108740486	2	2
AX-108740488	2	1
AX-108740494	1	1
AX-108740502	1	1
AX-108740515	1	1
AX-108740526	1	1
AX-108740541	2	0
AX-108740542	1	1
AX-108740547	2	2
AX-108740551	1	1
AX-108740561	1	1
AX-108740562	2	2
AX-108740570	0	0
AX-108740607	1	1
AX-108740619	1	1
AX-108740621	1	1
AX-108740640	1	1
AX-108740655	2	2
AX-108740656	1	1
AX-108740667	1	1
AX-108740677	2	2
AX-108740683	1	1
AX-108740702	2	0
AX-108740704	1	1
AX-108740718	1	1
AX-108740730	1	1
AX-108740731	1	1
AX-108740739	1	1
AX-108740743	1	1
AX-108740751	3	1
AX-108740766	2	2
AX-108740767	1	1
AX-108740768	1	1
AX-108740771	2	2
AX-108740774	2	2
AX-108740799	2	2
AX-108740800	0	0
AX-108740801	1	1
AX-108740805	1	1
AX-108740834	1	1
AX-108740836	0	0
AX-108740838	1	1
AX-108740839	1	1
AX-108740840	2	2
AX-108740841	2	1
AX-108740848	2	2
AX-108740856	1	1
AX-108740861	1	1
AX-108740881	1	1
AX-108740884	2	2
AX-108740887	1	1
AX-108740890	0	0
AX-108740895	2	2
AX-108740906	1	1
AX-108740909	1	1
AX-108740912	1	1
AX-108740917	1	1
AX-108740923	1	1
AX-108740925	1	1
AX-108740942	0	0
AX-108740944	1	1
AX-108740952	1	3
AX-108740982	2	2
AX-108740993	0	0
AX-108740994	2	2
AX-108740999	1	1
AX-108741011	2	2
AX-108741022	1	1
AX-108741035	0	0
AX-108741037	0	0
AX-108741042	1	1
AX-108741043	0	0
AX-108741047	0	0
AX-108741051	1	1
AX-108741053	2	3
AX-108741058	2	2
AX-108741060	1	1
AX-108741061	1	1
AX-108741065	0	0
AX-108741068	1	1
AX-108741077	2	2
AX-108741088	0	0
AX-108741105	1	1
AX-108741124	1	1
AX-108741133	0	0
AX-108741138	1	1
AX-108741144	1	1
AX-108741153	1	1
AX-108741157	0	0
AX-108741174	0	0
AX-108741177	2	2
AX-108741194	1	1
AX-108741203	1	1
AX-108741224	1	1
AX-108741226	1	1
AX-108741238	2	2
AX-108741249	1	1
AX-108741265	2	2
AX-108741269	3	1
AX-108741284	1	1
AX-108741285	1	1
AX-108741307	1	1
AX-108741310	1	1
AX-108741311	1	1
AX-108741323	0	0
AX-108741328	0	0
AX-108741341	1	1
AX-108741356	1	1
AX-108741366	0	0
AX-108741367	1	1
AX-108741368	1	1
AX-108741369	2	2
AX-108741372	1	1
AX-108741376	1	1
AX-108741383	2	3
AX-108741386	1	1
AX-108741387	2	2
AX-108741394	2	3
AX-108741403	2	2
AX-108741404	1	1
AX-108741409	0	0
AX-108741412	1	1
AX-108741417	1	1
AX-108741426	1	1
AX-108741429	2	2
AX-108741459	1	1
AX-108741461	1	1
AX-108741463	1	1
AX-108741464	0	0
AX-108741465	2	2
AX-108741468	1	1
AX-108741485	1	1
AX-108741486	1	2
AX-108741490	1	1
AX-108741532	1	1
AX-108741534	2	0
[truncated: 628,518+ more rows]
